# Supplementary material for: Experimental investigation on combustion characteristics of flammable refrigerant R290/R1234yf leakage from heat pump system for electric vehicles
Source: R Soc Open Sci. 2020 Apr 22;7(4):191478. doi: 10.1098/rsos.191478 (PMC7211860; doi:10.1098/rsos.191478)
Supplement: Pre-analysed data for Fig. 9 [file rsos191478supp3.zip]

Archive with 1 entries (1 files):
- rsos191478supp3.opj
